# Supplementary material for: The genome sequence and transcriptome of Potentilla micrantha and their comparison to Fragaria vesca (the woodland strawberry)
Source: Gigascience. 2017 Feb 15;7(4):giy010. doi: 10.1093/gigascience/giy010 (PMC5893959; doi:10.1093/gigascience/giy010)
Supplement: Additional Files [file giy010_supp.zip]

Archive with 8 entries (8 files):
- Additional_File_1_Table S1.docx
- Additional_File_2_Table S2.docx
- Additional_File_3_Table S3.docx
- Additional_File_4_Table_S4.docx
- Additional_File_5_Figure S1.docx
- Additional_File_6_Figure_S2.png
- Additional_File_7_Figure_S3.tif
- Additional_File_8_Figure_S4.docx
